# Supplementary material for: Enhancing beliefs and implementation of evidence-based practice among undergraduate nurses using a multi-component educational programme: a pre–post study
Source: BMC Med Educ. 2025 Apr 14;25:531. doi: 10.1186/s12909-025-07121-x (PMC11998436; doi:10.1186/s12909-025-07121-x)
Supplement: Supplementary file 1 — Supplementary Material 1 [file 12909_2025_7121_MOESM1_ESM.xlsx]

## Sheet: Table 1 (4)
	Bachelor of Science in Nursing
	Program structure B17
	1st year, 2017-2018
			Autumn semester																						Spring semester
			38	39	40	41	42	43	44	45	46	47	48	49	50	51	52	1	2	3	4	5	6	7	8	9	10	11	12	13	14	15	16	17	18	19	20	21	22	23	24	25	26	27	28	29	30	31	32
		Mo
		Tu
		We									Clinical internship 1																							Clinical internship 2
		Th
		Fr
	2nd year, 2018-2019
			Autumn semester																						Spring semester
			38	39	40	41	42	43	44	45	46	47	48	49	50	51	52	1	2	3	4	5	6	7	8	9	10	11	12	13	14	15	16	17	18	19	20	21	22	23	24	25	26	27	28	29	30	31	32
		Mo
		Tu
		We																	Clinical internship 3																					Clinical internship 4
		Th
		Fr
	3rd year, 2019-2020
			Autumn semester																						Spring semester
			38	39	40	41	42	43	44	45	46	47	48	49	50	51	52	1	2	3	4	5	6	7	8	9	10	11	12	13	14	15	16	17	18	19	20	21	22	23	24	25	26	27	28	29	30	31	32
		Mo
		Tu
		We	Clinical internship 5																						Clinical internship 6
		Th
		Fr
			Standard program in EBP and research methodology														EBP workshop							Clinical internship						Other content					Other (examinations, breaks, holidays)											Data collection
[truncated: 5 more columns]
